# Supplementary material for: Profiling chronic migraine patients according to clinical characteristics: a cluster analysis approach
Source: Front Neurol. 2025 Mar 10;16:1569333. doi: 10.3389/fneur.2025.1569333 (PMC11932020; doi:10.3389/fneur.2025.1569333)
Supplement: Supplementary file 1 [file Table_1.XLSX]

## Sheet: Supp Table 1 All variables
	All Variables	187 variables with yellow were used for clustering	Cluster number									0.000138
	Variables (Ja)	Variables (En)	1 n=398 (48.5%)	SD or IQR	2 n=142 (17.3%)	SD or IQR	3 n=281 (34.2%)	SD or IQR	Total n=821	SD or IQR	p value	Significant variable=1
1	MHD at the first visit	MHD at the first visit	22.3518	6.16375	22.5493	6.0231	22.4342	6.18149	22.4141	6.13876	0.852002	0
3	AMD at the first visit	AMD at the first visit	16.4221	7.76271	15.9437	7.721	15.4875	7.71784	16.0195	7.74216	0.253193	0
4	MHD at 1 month (n =561, 68.3%)	MHD at 1 month (n =561, 68.3%)	15.7345	7.81203	17	8.37234	15.6243	8.06241	15.9358	8.0022	0.461795	0
6	AMD at 1 month (n =561, 68.3%)	AMD at 1 month (n =561, 68.3%)	7.68	5.38172	7.9238	5.49947	7.232	5.35737	7.5811	5.39255	0.431385	0
7	MHD at 3 month (n =457, 55.7%)	MHD at 3 month (n =457, 55.7%)	13.2377	13.4212	12.5556	7.95085	11.8403	7.88791	12.663	10.9509	0.588654	0
9	AMD at 3 month (n =457, 55.7%)	AMD at 3 month (n =457, 55.7%)	6.4709	4.80501	6.8667	6.14287	6.1389	4.97211	6.4442	5.14032	0.6412	0
10	MHD at 6 month (n =378, 46.0%)	MHD at 6 month (n =378, 46.0%)	10.2389	7.42739	9.8659	7.09157	10.431	7.63314	10.2169	7.40353	0.911521	0
12	AMD at 6 month (n =378, 46.0%)	AMD at 6 month (n =378, 46.0%)	5.4444	3.86681	5.2195	4.3462	5.4741	3.75664	5.4048	3.93349	0.623289	0
13	MHD at 12 month (n = 300, 36.5%)	MHD at 12 month (n = 300, 36.5%)	8.4286	6.61603	7.1912	6.18679	8.6413	7.34784	8.2133	6.75821	0.368879	0
15	AMD at 12 month (n = 300, 36.5%)	AMD at 12 month (n = 300, 36.5%)	5.2857	4.50784	5.2059	5.28744	4.6196	4.17697	5.0633	4.59453	0.511941	0
16	MHD at 24 month (n = 177, 21.6%)	MHD at 24 month (n = 177, 21.6%)	7.7901	6.56642	5.6667	5.38139	6.2407	6.14275	6.8136	6.2098	0.0808806	0
18	AMD at 24 month (n = 177, 21.6%)	AMD at 24 month (n = 177, 21.6%)	5.5062	5.07229	4.1667	4.58479	4.0185	4.10472	4.7345	4.70886	0.0461367	0
19	Difference of MHD compared to baseline at 1 month (n =561, 68.3%)	Difference of MHD compared to baseline at 1 month (n =561, 68.3%)	-6.8764	7.95925	-5.9048	7.8966	-7.3481	8.19386	-6.8467	8.02527	0.38231	0
21	Difference of AMD compared to baseline at 1 month (n =561, 68.3%)	Difference of AMD compared to baseline at 1 month (n =561, 68.3%)	-9.0291	7.73837	-8.4571	6.99729	-8.895	8.68108	-8.8788	7.91582	0.768228	0
22	Difference of MHD compared to baseline at 3 month (n =457, 55.7%)	Difference of MHD compared to baseline at 3 month (n =457, 55.7%)	-9.3857	13.4722	-10.1333	8.54755	-11.0625	8.95616	-10.0613	11.3277	0.39912	0
24	Difference of AMD compared to baseline at 3 month (n =457, 55.7%)	Difference of AMD compared to baseline at 3 month (n =457, 55.7%)	-10.4933	7.92241	-9.9111	8.13322	-9.9028	9.49075	-10.1926	8.47352	0.679711	0
25	Difference of MHD compared to baseline at 6 month (n =378, 46.0%)	Difference of MHD compared to baseline at 6 month (n =378, 46.0%)	-12.0722	8.05153	-12.5488	7.89773	-12.9138	9.17802	-12.4339	8.36737	0.547559	0
27	Difference of AMD compared to baseline at 6 month (n =378, 46.0%)	Difference of AMD compared to baseline at 6 month (n =378, 46.0%)	-11.3278	8.21555	-11.6829	7.27906	-11.0431	8.69022	-11.3175	8.15596	0.506976	0
28	Difference of MHD compared to baseline at 12 month (n = 300, 36.5%)	Difference of MHD compared to baseline at 12 month (n = 300, 36.5%)	-8.3214	8.21498	-8.1176	8.61365	-7.6087	8.97855	-8.0567	8.52226	0.940783	0
30	Difference of AMD compared to baseline at 12 month (n = 300, 36.5%)	Difference of AMD compared to baseline at 12 month (n = 300, 36.5%)	-11.35	7.92948	-11.9118	7.75893	-11.8587	8.30011	-11.6333	7.98487	0.820049	0
31	Difference of MHD compared to baseline at 24 month (n = 177, 21.6%)	Difference of MHD compared to baseline at 24 month (n = 177, 21.6%)	-13.1728	8.01372	-17.0238	6.69724	-18.4259	6.89709	-15.6893	7.72022	0.000320773	0
33	Difference of AMD compared to baseline at 24 month (n = 177, 21.6%)	Difference of AMD compared to baseline at 24 month (n = 177, 21.6%)	-9.716	8.35798	-13.381	7.44722	-11.2593	8.02399	-11.0565	8.13572	0.0745354	0
49	50%MHD RR at 1 month (n =561, 68.3%)	50%MHD RR at 1 month (n =561, 68.3%)	0.4364		0.3905		0.4254		0.4242		0.720587	0
51	50%AMD RR at 1 month (n =561, 68.3%)	50%AMD RR at 1 month (n =561, 68.3%)	0.7055		0.7143		0.7624		0.7255		0.395066	0
52	50%MHD RR at 3 month (n =457, 55.7%)	50%MHD RR at 3 month (n =457, 55.7%)	0.6143		0.5889		0.6667		0.6258		0.433479	0
54	50%AMD RR at 3 month (n =457, 55.7%)	50%AMD RR at 3 month (n =457, 55.7%)	0.7982		0.7778		0.7986		0.7943		0.910659	0
55	50%MHD RR at 6 month (n =378, 46.0%)	50%MHD RR at 6 month (n =378, 46.0%)	0.7333		0.7317		0.7586		0.7407		0.869951	0
57	50%AMD RR at 6 month (n =378, 46.0%)	50%AMD RR at 6 month (n =378, 46.0%)	0.8611		0.8537		0.8621		0.8598		0.983592	0
58	50%MHD RR at 12 month (n = 300, 36.5%)	50%MHD RR at 12 month (n = 300, 36.5%)	0.8286		0.8971		0.7826		0.83		0.163533	0
60	50%AMD RR at 12 month (n = 300, 36.5%)	50%AMD RR at 12 month (n = 300, 36.5%)	0.8571		0.8382		0.8478		0.85		0.935754	0
61	50%MHD RR at 24 month (n = 177, 21.6%)	50%MHD RR at 24 month (n = 177, 21.6%)	0.8642		0.9286		0.8889		0.887		0.565568	0
63	50%AMD RR at 24 month (n = 177, 21.6%)	50%AMD RR at 24 month (n = 177, 21.6%)	0.8395		0.881		0.8889		0.8644		0.670922	0
64	75%MHD RR at 1 month (n =561, 68.3%)	75%MHD RR at 1 month (n =561, 68.3%)	0.1091		0.1238		0.1271		0.1176		0.824259	0
66	75%AMD RR at 1 month (n =561, 68.3%)	75%AMD RR at 1 month (n =561, 68.3%)	0.2982		0.2476		0.3149		0.2941		0.474764	0
67	75%MHD RR at 3 month (n =457, 55.7%)	75%MHD RR at 3 month (n =457, 55.7%)	0.2466		0.2889		0.2917		0.2691		0.570766	0
69	75%AMD RR at 3 month (n =457, 55.7%)	75%AMD RR at 3 month (n =457, 55.7%)	0.3498		0.4889		0.4375		0.4048		0.0480925	0
70	75%MHD RR at 6 month (n =378, 46.0%)	75%MHD RR at 6 month (n =378, 46.0%)	0.3778		0.378		0.3793		0.3783		0.999634	0
72	75%AMD RR at 6 month (n =378, 46.0%)	75%AMD RR at 6 month (n =378, 46.0%)	0.4778		0.561		0.4569		0.4894		0.322575	0
73	75%MHD RR at 12 month (n = 300, 36.5%)	75%MHD RR at 12 month (n = 300, 36.5%)	0.4857		0.5588		0.5217		0.5133		0.602488	0
75	75%AMD RR at 12 month (n = 300, 36.5%)	75%AMD RR at 12 month (n = 300, 36.5%)	0.5643		0.5441		0.5978		0.57		0.78134	0
76	75%MHD RR at 24 month (n = 177, 21.6%)	75%MHD RR at 24 month (n = 177, 21.6%)	0.5432		0.6667		0.7407		0.6328		0.0584133	0
78	75%AMD RR at 24 month (n = 177, 21.6%)	75%AMD RR at 24 month (n = 177, 21.6%)	0.4938		0.6905		0.6296		0.5819		0.0783011	0
79	100%MHD RR at 1 month (n =561, 68.3%)	100%MHD RR at 1 month (n =561, 68.3%)	0.0145		0		0		0.0071		0.123538	0
81	100%AMD RR at 1 month (n =561, 68.3%)	100%AMD RR at 1 month (n =561, 68.3%)	0.0327		0.0381		0.0442		0.0374		0.818926	0
82	100%MHD RR at 3 month (n =457, 55.7%)	100%MHD RR at 3 month (n =457, 55.7%)	0.0224		0.0111		0.0069		0.0153		0.468189	0
84	100%AMD RR at 3 month (n =457, 55.7%)	100%AMD RR at 3 month (n =457, 55.7%)	0.0493		0.0778		0.0764		0.0635		0.481498	0
85	100%MHD RR at 6 month (n =378, 46.0%)	100%MHD RR at 6 month (n =378, 46.0%)	0.0278		0.0122		0.0259		0.0238		0.734457	0
87	100%AMD RR at 6 month (n =378, 46.0%)	100%AMD RR at 6 month (n =378, 46.0%)	0.0389		0.122		0.069		0.0661		0.0428944	0
88	100%MHD RR at 12 month (n = 300, 36.5%)	100%MHD RR at 12 month (n = 300, 36.5%)	0.0286		0.0147		0		0.0167		0.249494	0
90	100%AMD RR at 12 month (n = 300, 36.5%)	100%AMD RR at 12 month (n = 300, 36.5%)	0.0643		0.1176		0.1196		0.0933		0.271126	0
91	100%MHD RR at 24 month (n = 177, 21.6%)	100%MHD RR at 24 month (n = 177, 21.6%)	0.037		0.0238		0		0.0226		0.36707	0
93	100%AMD RR at 24 month (n = 177, 21.6%)	100%AMD RR at 24 month (n = 177, 21.6%)	0.0741		0.1667		0.1111		0.1073		0.290525	0
94	Age at the first visit (years old)	Age at the first visit (years old)	33.4332	11.702	37.3592	10.1662	33.3452	12.2931	34.0829	11.744	0.00012977	1
95	Sex, Female as 1	Sex, Female as 1	0.897		0.5		0.8292		0.8051		0	1
96	Height (cm)	Height (cm)	158.946	6.15151	166.62	8.09319	159.575	6.75775	160.489	7.28882	0	1
97	Weight (kg)	Weight (kg)	53.1646	7.28194	76.5317	10.9952	53.7295	7.77988	57.3995	11.9932	0	1
98	BMI	BMI	21.0608	2.84194	27.6986	4.33043	21.0972	2.81755	22.2213	4.01591	0	1
99	利き手右０左１	Dominant hand right;0 left;1	0.0653		0.0563		0.0463		0.0572		0.57397	0
103	診断 MOH	Diagnosis MOH	0.5352		0.4577		0.5552		0.5286		0.155602	0
104	飲酒０なし１機会飲酒２習慣	Drinking none;0 yes;1	0.5653		0.6338		0.5302		0.5652		0.201132	0
105	喫煙 あり１受動２過去３	Smoking none;0 yes;1	0.4598		0.8169		0.363		0.4884		2.72041e-05	1
106	就寝時間	Bedtime	23.6834	1.26781	23.7817	1.50232	23.5125	1.28481	23.6419	1.31905	0.0528777	0
107	起床時間	Time to get up	6.4422	1.34686	6.3873	1.13518	6.5231	1.61256	6.4604	1.41074	0.932908	0
108	睡眠時間	Sleeping duration	6.6872	1.16065	6.5176	1.18862	6.8701	1.21451	6.7205	1.18918	0.0162473	0
109	就学・就業	0;Not being educated or working, 1; working or learning	0.8518		0.8803		0.8541		0.8575		0.69203	0
110	思春期立ちくらみ	When he/she was adolescent; dizziness	0.0402		0.0211		0.0854		0.0524		0.00625689	0
111	思春期立位悪心	When he/she was adolescent; nausea	0.0126		0.007		0.0249		0.0158		0.29225	0
112	思春期入浴時	When he/she was adolescent; feeling sick when bathing	0.0201		0		0.032		0.0207		0.0916186	0
113	思春期動悸	When he/she was adolescent; palpitation	0.0151		0.007		0.0178		0.0146		0.681323	0
114	思春期起床困難	When he/she was adolescent; difficulty getting out of bed	0.0352		0.0211		0.0641		0.0426		0.0704707	0
115	思春期顔面蒼白	When he/she was adolescent; face pale	0.0126		0		0.0107		0.0097		0.41725	0
116	思春期食欲不振	When he/she was adolescent; anorexia	0.0101		0		0.0107		0.0085		0.476558	0
117	思春期腹痛	When he/she was adolescent; abdominal pain	0.0025		0		0		0.0012		0.587777	0
118	思春期倦怠感	When he/she was adolescent; fatigue	0.0276		0.0141		0.0605		0.0365		0.0234941	0
119	思春期乗物酔い	When he/she was adolescent; motion sickness	0.0327		0.007		0.0641		0.039		0.0111237	0
120	思春期生活影響０	When he/she was adolescent; not a problem in life at all.	0		0		0.0178		0.0061		0.00800394	0
121	思春期生活集中困難	When he/she was adolescent; life concentration difficulty	0.0226		0.007		0.032		0.0231		0.270979	0
122	思春期生活半分以下欠席	When he/she was adolescent; missed less than half of school.	0.0352		0.0211		0.0605		0.0414		0.108883	0
123	思春期生活半分以上欠席	When he/she was adolescent; missed more than half of school.	0.0075		0		0.0036		0.0049		0.50238	0
124	思春期生活全欠席	When he/she was adolescent; missed all of school.	0.0075		0.007		0.0036		0.0061		0.796137	0
125	発症年齢	Age of headache onset	7.5226	10.5254	12.2423	12.8186	10.2954	11.3513	9.2879	11.3693	0.00012997	1
126	発症時期1週間	This time the headache is less than a week old.	0.2789		0.3451		0.3345		0.3094		0.182249	0
127	発症時期1ヵ月	This time the headache is less than a month old.	0.1156		0.1268		0.0925		0.1096		0.493708	0
128	発症時期3ヵ月	This time the headache is less than 3 month (n =457, 55.7%)s old.	0.0352		0.0563		0.1032		0.0621		0.00138408	0
129	発症時期1年以内	This time the headache is less than a year old.	0.0477		0.0282		0.0569		0.0475		0.422203	0
130	発症時期1年以上	This time the headache is less than some years old.	0.5151		0.4648		0.4021		0.4677		0.0147382	0
131	頻度 年	Frequency: several times a year	0.0075		0.0141		0.0036		0.0073		0.485673	0
132	頻度 月	Frequency: several times a month	0.1307		0.1479		0.1495		0.1401		0.751897	0
133	頻度 15日	Frequency: more than 14 days per month	0.4347		0.4648		0.3559		0.4129		0.0469372	0
134	頻度 毎日	Frequency: every day	0.4523		0.4296		0.4875		0.4604		0.476937	0
137	頻度 日	Frequency: several times a day	0.0302		0.0141		0.0463		0.0329		0.197013	0
139	頻度 不定期	Frequency irregular	0.0603		0.0493		0.0854		0.067		0.283889	0
140	時間帯 起床時	Time of day when headache occurs: upon waking	0.3065		0.3521		0.3167		0.3179		0.605245	0
141	時間帯 午前中	Time of day when headache occurs: morning	0.2412		0.2676		0.242		0.246		0.80637	0
142	時間帯 昼	Time of day when headache occurs: lunch time	0.196		0.1831		0.1886		0.1912		0.936572	0
143	時間帯 夕方	Time of day when headache occurs: evening	0.3719		0.3169		0.3488		0.3544		0.486695	0
144	時間帯 夜	Time of day when headache occurs: night	0.1935		0.1972		0.1601		0.1827		0.480884	0
145	時間帯 寝る前	Time of day when headache occurs: before sleeping	0.0829		0.0704		0.0676		0.0755		0.735176	0
146	時間帯 特になし	Time of day when headache occurs: unspecified	0.3467		0.3099		0.2847		0.3191		0.225205	0
147	持続 常に	Duration; always	0.2814		0.1761		0.1993		0.2351		0.00868747	0
148	持続 2～3日	Duration; 2-3 days	0.1759		0.162		0.0925		0.1449		0.0081345	0
149	持続 1日	Duration; 1 day	0.196		0.1549		0.1637		0.1778		0.409108	0
150	持続 4時間～	Duration; 4 hours or more	0.2312		0.3169		0.2349		0.2473		0.106412	0
151	持続 15分～	Duration; 15 minutes - 3 hours	0.1558		0.169		0.1459		0.1547		0.822135	0
152	持続 2分～	Duration; 2-14 minutes	0.0251		0.007		0.0498		0.0305		0.0372289	0
153	持続 一瞬	Duration; momentum	0.005		0		0.0142		0.0073		0.203329	0
154	持続 5秒～	Duration; 5 sec - 120 sec	0.005		0.007		0.0142		0.0085		0.42842	0
155	持続 寝ると	Duration; during sleeping	0.0955		0.1056		0.1068		0.1011		0.873996	0
156	性状脈打つ	Characteristics; pulsatile	0.5905		0.4789		0.4733		0.5311		0.00421082	0
157	性状締め付け	Characteristics; tightening	0.593		0.5211		0.4698		0.5384		0.00593319	0
158	性状刺される	Characteristics; piercing	0.0955		0.0634		0.032		0.0682		0.00529201	0
159	性状ガーン	Characteristics; pulsatile "Japanese onomatopoeia, ga-n"	0.1231		0.0704		0.0356		0.084		0.000226499	0
160	性状ズキン	Characteristics; throbbing "Japanese onomatopoeia, zukin"	0.7714		0.7535		0.6014		0.7101		4.44513e-06	1
161	性状ドクン	Characteristics; pulsatile "Japanese onomatopoeia, dokun"	0.3719		0.2817		0.2491		0.3143		0.002085	0
162	性状ギュー	Characteristics; tightening "Japanese onomatopoeia, gyu-"	0.3291		0.2676		0.2206		0.2814		0.00767568	0
163	性状チクチク	Characteristics; piercing "Japanese onomatopoeia, chikuchiku"	0.0477		0.0634		0.0249		0.0426		0.141605	0
164	性状ピリピリ	Characteristics; like allodynia. "Japanese onomatopoeia, piri-piri"	0.0402		0.0563		0.0178		0.0353		0.0979478	0
165	性状突然	Characteristics; sudden	0.1482		0.1056		0.0676		0.1133		0.00463963	0
166	性状1分以内	Characteristics; reach maximum pain within 1 minute.	0.0151		0.0282		0		0.0122		0.0342022	0
167	性状徐々に	Characteristics; gradually worsen	0.397		0.2817		0.2171		0.3155		2.81399e-06	1
168	性状だらだら	Characteristics; continuous pain "Japanese onomatopoeia, daradara"	0.4246		0.493		0.5196		0.4689		0.0417375	0
169	性状重苦しい	Characteristics; heavy	0.3769		0.3732		0.3737		0.3752		0.995038	0
170	性状押される	Characteristics; being pressed	0.191		0.1268		0.1459		0.1644		0.122386	0
171	性状帽子	Characteristics; like hat	0.0653		0.0845		0.0783		0.0731		0.691187	0
172	普段の部位片側１両側０	Headache site; unilateral (1) or bilateral (0)	0.2739		0.2887		0.306		0.2875		0.659311	0
173	右側痛	Headache site; Right	0.3392		0.3169		0.3132		0.3264		0.749113	0
174	左側痛	Headache site; Left	0.3442		0.3662		0.2918		0.3301		0.217131	0
175	両方痛	Headache site; Both	0.5025		0.5282		0.5089		0.5091		0.87135	0
176	前頭部痛	Headache site; Frontal	0.3945		0.331		0.3345		0.363		0.190513	0
177	頭頂部痛	Headache site; Top	0.1859		0.1831		0.1103		0.1596		0.0210522	0
178	側頭部痛	Headache site; Temporal	0.4774		0.493		0.4947		0.486		0.891441	0
179	後頭部痛	Headache site; posterior	0.4447		0.4718		0.452		0.4519		0.856362	0
180	頸部痛	Headache site; Cervical	0.3995		0.3873		0.3416		0.3776		0.299299	0
181	頭全体痛	Headache site; Whole head	0.1558		0.1761		0.1103		0.1437		0.121319	0
182	眼球部痛	Headache site; Eye ball section	0.5075		0.4085		0.3915		0.4507		0.0061322	0
183	肩痛	Headache site; Shoulder	0.2839		0.2183		0.2028		0.2448		0.0387659	0
184	耳痛	Headache site; Ear	0.0678		0.0493		0.0285		0.0512		0.0718894	0
185	鼻痛	Headache site; Nasal	0.0251		0.007		0		0.0134		0.0151412	0
186	頬痛	Headache site; Cheek	0.0402		0.0141		0.0107		0.0256		0.0357462	0
187	顎痛	Headache site; Jaw	0.0352		0.007		0.0071		0.0207		0.0186294	0
188	上歯痛	Headache site; upper teeth	0.0201		0		0.0142		0.0146		0.230307	0
189	下歯痛	Headache site; lower teeth	0.0151		0.0141		0.0071		0.0122		0.632054	0
190	VAS	Visual analog scale of pain (0-100 points)	81.0201	10.4208	67.0634	11.926	50.8648	9.09059	68.285	16.977	0	1
191	変動日に日に増強	Course of headache intensity; gradually worsen day by day	0.0251		0.0141		0.0249		0.0231		0.732452	0
192	変動日によ違う	Course of headache intensity; pain varies from day to day.	0.8794		0.838		0.8114		0.849		0.0474993	0
193	変動変化なし	Course of headache intensity; no change	0.0402		0.1127		0.0996		0.0731		0.00188293	0
194	支障全く支障なし	Impediments to daily life; none	0.0075		0.007		0.0178		0.011		0.398714	0
195	支障集中すると忘れる	Interference to life; if you concentrate, you will forget the headache.	0.0754		0.1831		0.2313		0.1474		5.11715e-08	1
196	支障我慢が必要	Impediments to life; patience required	0.5804		0.6338		0.6192		0.6029		0.423522	0
197	支障通常の仕事困難	Impediments to daily life; difficulty in performing normal work	0.2362		0.2183		0.121		0.1937		0.000660916	0
198	支障横になり我慢	Impediments to daily life; need lying down	0.2236		0.1901		0.1068		0.1778		0.000421692	0
199	支障横になっても激痛	Impediments to daily life; the pain is intense even when lying down	0.3241		0.2254		0.0925		0.2278		1.27524e-11	1
200	悪化因子 なし	Exacerbating factor; none	0.0201		0.0352		0.0498		0.0329		0.100345	0
201	悪化因子 入浴	Exacerbating factor; bathing	0.1407		0.1338		0.089		0.1218		0.113763	0
202	悪化因子 頭を振る	Exacerbating factor; shaking her/his head	0.6156		0.5141		0.5409		0.5725		0.0465455	0
203	悪化因子 体動	Exacerbating factor; body movement	0.4774		0.3521		0.427		0.4385		0.0319093	0
204	悪化因子 飲酒	Exacerbating factor; drinking	0.1281		0.169		0.0854		0.1206		0.0364152	0
205	悪化因子 喫煙	Exacerbating factor; smoking	0.0075		0.0423		0.0142		0.0158		0.0169564	0
206	悪化因子 寝不足	Exacerbating factor; lack of sleep	0.4397		0.3662		0.3808		0.4068		0.170418	0
207	悪化因子 寝過ぎ	Exacerbating factor; too much sleep	0.294		0.1761		0.2349		0.2533		0.0146034	0
208	悪化因子 天候の悪化	Exacerbating factor; weather worsening	0.6658		0.6268		0.5338		0.6139		0.00222405	0
209	悪化因子 まぶしい光	Exacerbating factor; dazzling light	0.4698		0.3451		0.3025		0.391		2.94005e-05	1
210	悪化因子 騒音	Exacerbating factor; noise or loud sound	0.3719		0.2394		0.2491		0.3069		0.000469994	0
211	悪化因子 におい	Exacerbating factor; smell or odor	0.3342		0.2113		0.1851		0.2619		2.4958e-05	1
212	悪化因子 冷やす	Exacerbating factor; cooling	0.0427		0.0352		0.0249		0.0353		0.465298	0
213	悪化因子 冷たい物を食べる	Exacerbating factor; cold food	0.0151		0		0.0036		0.0085		0.13161	0
214	悪化因子 辛い物を食べる	Exacerbating factor; spicy food	0.0226		0.007		0		0.0122		0.0251244	0
215	悪化因子 人ごみ	Exacerbating factor; people crowd	0.3241		0.2324		0.2491		0.2826		0.035147	0
216	悪化因子 休日	Exacerbating factor; holiday	0.093		0.0915		0.0747		0.0865		0.687993	0
217	悪化因子 過労	Exacerbating factor; overwork	0.4347		0.3521		0.3665		0.3971		0.0984056	0
218	随伴症状 悪心	Accompanied symptoms; nausea	0.7864		0.669		0.5658		0.6906		6.06277e-09	1
219	随伴症状 嘔吐	Accompanied symptoms; vomiting	0.3342		0.2676		0.153		0.2607		8.09323e-07	1
220	随伴症状 音過敏	Accompanied symptoms; phonophobia	0.407		0.3239		0.3096		0.3593		0.0211188	0
221	随伴症状 光過敏	Accompanied symptoms; photophobia	0.4774		0.3239		0.3238		0.3983		4.23544e-05	1
222	随伴症状 臭い過敏	Accompanied symptoms; osmophobia	0.3065		0.1831		0.2206		0.2558		0.00381956	0
223	随伴症状 目の充血	Accompanied symptoms; redness of the eye	0.0854		0.0845		0.0534		0.0743		0.257158	0
224	随伴症状 流涙	Accompanied symptoms; shedding tears	0.1357		0.0986		0.0712		0.1072		0.0261872	0
225	随伴症状 鼻閉	Accompanied symptoms; nasal obstruction	0.0678		0.0775		0.0463		0.0621		0.366483	0
226	随伴症状 鼻漏	Accompanied symptoms; runny nose	0.0553		0.0563		0.0427		0.0512		0.729614	0
227	随伴症状 眼瞼浮腫	Accompanied symptoms; eyelid edema	0.0151		0.0211		0.0249		0.0195		0.651505	0
228	随伴症状 顔面発汗	Accompanied symptoms; face sweating	0.0553		0.0845		0.0463		0.0572		0.271339	0
229	随伴症状 顔面紅潮	Accompanied symptoms; face flush	0.0327		0.0141		0.0178		0.0244		0.317847	0
230	随伴症状 耳閉感	Accompanied symptoms; ear obstruction	0.098		0.0845		0.0925		0.0938		0.890666	0
231	随伴症状 眼瞼下垂	Accompanied symptom; ptosis	0.0628		0.0563		0.0498		0.0572		0.772158	0
232	随伴症状 めまい	Accompanied symptom; dizziness	0.3744		0.3451		0.3345		0.3557		0.542244	0
233	随伴症状 手足のしびれ	Accompanied symptom; numbness of extremities	0.0653		0.0775		0.0498		0.0621		0.503606	0
234	随伴症状 手足の脱力	Accompanied symptom; weakness of extremities	0.0704		0.0704		0.032		0.0572		0.0809307	0
235	随伴症状 肩首こり	Accompanied symptom; shoulder pain	0.5955		0.493		0.5231		0.553		0.0502151	0
236	随伴症状 意識が遠のく	Accompanied symptom; unconsciousness	0.0729		0.0634		0.032		0.0572		0.0741798	0
237	前駆症状 なし	No prodromes	0.3744		0.4718		0.4769		0.4263		0.0141257	0
238	前駆症状 閃輝暗点	prodrome; scintillating scotoma	0.191		0.1408		0.1139		0.1559		0.0210482	0
239	前駆症状 半身のしびれ感	prodrome; numbness of extremities	0.005		0.0211		0.0107		0.0097		0.240865	0
240	前駆症状 半身の脱力	prodrome; weakness of extremities	0.0302		0.0211		0.0427		0.0329		0.458214	0
241	前駆症状 食欲亢進	prodrome; increased appetite	0.0151		0.007		0.0036		0.0097		0.302553	0
242	前駆症状 頻尿	prodrome; frequent urination	0.0201		0.0141		0.0071		0.0146		0.381235	0
243	前駆症状 眠気	prodrome; drowsiness	0.1457		0.0775		0.1032		0.1194		0.0580032	0
244	前駆症状 なまあくび	prodrome; slight yawn	0.2437		0.2113		0.1708		0.2132		0.0736694	0
245	前駆症状 浮腫	prodrome; edema	0.0402		0.0352		0.0249		0.0341		0.556026	0
246	前駆症状 悪心	prodrome; nausea	0.1558		0.1056		0.0783		0.1206		0.00792271	0
247	前駆症状 嘔吐	prodrome; vomiting	0.0553		0.0282		0.0142		0.0365		0.0164709	0
248	前駆症状 音過敏	prodrome; photophobia	0.1307		0.1197		0.0747		0.1096		0.0655592	0
249	前駆症状 光過敏	prodrome; phonophobia	0.1935		0.1056		0.1246		0.1547		0.0104072	0
250	前駆症状 臭い過敏	prodrome; osmophobia	0.1131		0.0704		0.0569		0.0865		0.0284478	0
251	前駆症状 意識が遠のく	prodrome; unconsciousness	0.0327		0.0352		0.0249		0.0305		0.791949	0
252	対処 何もしない	Self-care for headaches; do nothing	0.0226		0		0.0214		0.0183		0.201288	0
253	対処 横になる	Self-care for headaches; lying down	0.4724		0.4366		0.3452		0.4227		0.0040075	0
254	対処 冷やす	Self-care for headaches; cool the action	0.1784		0.1761		0.0783		0.1437		0.000596066	0
255	対処 温める	Self-care for headaches; warn	0.0653		0.0775		0.032		0.056		0.0846475	0
256	対処 マッサージ	Self-care for headaches; massage	0.1357		0.1197		0.1032		0.1218		0.442866	0
257	対処 入浴	Self-care for headaches; bathing bath	0.0503		0.0634		0.0463		0.0512		0.747615	0
258	対処 ストレッチ	Self-care for headaches; stretch	0.108		0.1479		0.1032		0.1133		0.352838	0
259	頭痛薬の服用	Self-care for headaches; take medicine	0.8769		0.8944		0.8577		0.8733		0.538926	0
260	服薬 市販薬	Usually, you use OTC analgesics.	0.7211		0.7465		0.758		0.7381		0.54312	0
261	服薬 病院鎮痛薬	Usually, you use prescribed analgesics	0.3191		0.3169		0.1993		0.2777		0.00144073	0
262	服薬 病院特効薬	Usually, you use triptans.	0.1533		0.1056		0.0427		0.1072		2.72915e-05	1
263	薬効果 効く	Drug effect; effective	0.1533		0.1972		0.242		0.1912		0.0148987	0
264	薬効果 あまり	Drug effect; not so effective	0.1457		0.1761		0.1388		0.1486		0.581451	0
265	薬効果 効かない	Drug effect; non-effective	0.0603		0.0493		0.0605		0.0585		0.877196	0
266	薬効果 効かなく	Drug effect; gradually non-effective	0.2412		0.1972		0.242		0.2339		0.525145	0
267	薬効果 まちまち	Drug effect; sometimes effective	0.3769		0.3592		0.2811		0.341		0.0307957	0
268	家族歴	Family history present1, absent0	1		1		1		1		1	0
269	家族歴 父	Family history; father	0.1281		0.1408		0.0569		0.106		0.00407679	0
270	家族歴 母	Family history; mother	0.4849		0.493		0.4555		0.4762		0.683058	0
271	家族歴 配偶者	Family history; spouse	0.0352		0.0845		0.0534		0.0499		0.0649529	0
272	家族歴 子供	Family history; child	0.0905		0.0493		0.0819		0.0804		0.300082	0
273	家族歴 兄弟	Family history; brothers or sisters	0.1935		0.1549		0.1317		0.1657		0.0959521	0
274	家族歴 祖父母	Family history; grandparents	0.103		0.0634		0.0569		0.0804		0.0673628	0
275	該当 子供腹痛	abdominal pain when he/she was a child	0.2211		0.2042		0.1993		0.2107		0.773254	0
276	該当 子供乗物酔い	motion sickness when he/she was a child	0.5377		0.4648		0.4591		0.4982		0.0893091	0
277	該当 早朝覚醒	early morning awakening	0.1734		0.2113		0.1423		0.1693		0.19472	0
278	該当 熟睡感なし	no feeling of deeply sleeping	0.4271		0.4225		0.3416		0.3971		0.0643329	0
279	該当 同じ姿勢	same posture for a long time	0.3995		0.4085		0.363		0.3886		0.546412	0
280	該当 デスクワーク	desk work	0.3166		0.3803		0.2954		0.3203		0.204969	0
281	該当 運動不足	lack of exercise	0.4925		0.6056		0.4804		0.5079		0.0360301	0
282	該当 おっくう	feel troublesome	0.2864		0.331		0.2562		0.2838		0.270244	0
283	該当 心配事	feel concern	0.392		0.3662		0.3523		0.3739		0.563154	0
284	該当 喘息	past history; asthma	0.0879		0.169		0.1032		0.1072		0.026641	0
285	該当 慢性腎不全	past history; chronic renal failure	0		0		0		0		1	0
286	該当 心臓病	past history; heart disease	0.0201		0.007		0.0142		0.0158		0.545024	0
288	GAD1	GAD1	2	1	1	1	1	1	1	1	0.141811	0
289	GAD2	GAD2	1	1	1	1	1	1	1	1	0.0152478	0
290	GAD3	GAD3	1	1	1	1	1	1	1	1	0.215709	0
291	GAD4	GAD4	1	1	1	1	1	1	1	1	0.0112764	0
292	GAD5	GAD5	1	1	1	1	0	1	0	1	0.0564839	0
293	GAD6	GAD6	1	1	1	1	1	1	1	1	0.303097	0
294	GAD 7	GAD 7	1	1	1	1	0	1	1	1	0.0378281	0
295	GAD8	GAD8	1	1	1	1	1	1	1	1	0.000444133	0
296	GAD7 total	GAD7 total	7	5	6.5	5	6	5	6	7	0.0245745	0
297	PHQ1	PHQ1	1	1	1	1	1	1	1	1	0.251974	0
298	PHQ2	PHQ2	1	1	1	1	1	1	1	1	0.00728731	0
299	PHQ3	PHQ3	2	1	2	1	1	1	2	1	0.383877	0
300	PHQ4	PHQ4	2	1	2	1	2	1	2	1	0.38821	0
301	PHQ5	PHQ5	1	1	1	1	1	1	1	1	0.0500201	0
302	PHQ6	PHQ6	1	1	1	1	1	1	1	1	0.0244599	0
303	PHQ7	PHQ7	1	1	1	1	1	1	1	1	0.0288596	0
304	PHQ8	PHQ8	0	1	0	1	0	1	0	1	0.0404762	0
305	PHQ 9	PHQ 9	0	1	0	1	0	1	0	1	0.0834411	0
306	PHQ10	PHQ10	1	1	1	1	1	1	1	1	0.0264868	0
307	PHQ9 total	PHQ9 total	8	6	7	5	7	5	7	8	0.0383157	0
308	アロディニアくし	Allodynia	0.1131		0.0845		0.089		0.0999		0.469246	0
309	アロディニア結う	Allodynia tying	0.2588		0.1127		0.2527		0.2314		0.00109707	0
310	アロディニアひげ	Allodynia beard	0.0025		0.007		0		0.0024		0.382013	0
311	アロディニア眼鏡	Allodynia glasses	0.201		0.1479		0.1886		0.1876		0.379389	0
312	アロディニアコンタクト	Allodynia contact	0.1633		0.0915		0.1139		0.134		0.0467378	0
313	アロディニアイヤリング	Allodynia earrings	0.1005		0.0423		0.0534		0.0743		0.0195311	0
314	アロディニアネックレス	Allodynia necklace	0.0754		0.0493		0.0463		0.0609		0.241484	0
315	アロディニア服	Allodynia clothes	0.2563		0.1268		0.153		0.1985		0.000251591	0
316	アロディニアシャワー	Allodynia shower	0.0804		0.0915		0.0605		0.0755		0.457305	0
317	アロディニア枕	Allodynia pillow	0.1131		0.1338		0.1103		0.1157		0.755565	0
318	アロディニア熱	Allodynia touching heat	0.0829		0.0563		0.0534		0.0682		0.267409	0
319	アロディニア冷	Allodynia touching cold	0.1055		0.0986		0.0605		0.0889		0.115569	0
320	アロディニアスコア	The number of allodynia sites ASC12	1	2	1	1	1	2	1	2	0.000844504	0
322	HIT6 １	HIT6-1	11	1	11	1	11	1	11	1	3.50965e-06	1
324	HIT6 2	HIT6-2	11	1	10	1	10	2	10	1	8.93935e-06	1
326	HIT6 3	HIT6-3	11	2	11	1	11	2	11	2	6.46746e-06	1
328	HIT6 4	HIT6-4	10	2	10	2	10	2	10	2	1.559e-06	1
330	HIT6 5	HIT6-5	10	2	10	2	10	2	10	2	6.23331e-05	1
331	HIT6 6	HIT6-6	11	1	11	1	10	1	10	1	1.78655e-06	1
345	HIT-6合計	Sum of HIT-6	65	7	64	6	61	7	63	7	2.87017e-10	1
342	MIDAS score	MIDAS score	32.5	52	30	49	21	46.5	30	30	3.99718e-06	1
343	Years of disease	Years of disease	18.984	0.8334	16.9357	1.20572	17.8675	0.87301	18.168	11.29	0.24923	0
