# Supplementary material for: Profiling chronic migraine patients according to clinical characteristics: a cluster analysis approach
Source: Front Neurol. 2025 Mar 10;16:1569333. doi: 10.3389/fneur.2025.1569333 (PMC11932020; doi:10.3389/fneur.2025.1569333)
Supplement: Supplementary file 2 [file Table_2.XLSX]

## Sheet: Supp Table 2 Corr
Correlation between AMD, MHD, and other scales.
Correlations
Variable		Statistic
		Correlation	Lower C.I.	Upper C.I.	p-value	p<0.05	p<0.000138
AMD	HIT6 1	0.110168	0.0420621	0.177256	0.019	*
	HIT6 2	0.00624202	-0.0622079	0.0746335	0.564
	HIT6 3	-0.0550328	-0.122993	0.0134412	0.364
	HIT6 4	-0.0220416	-0.0903288	0.0464518	0.42
	HIT6 5	0.0014463	-0.0670673	0.0699463	0.261
	HIT6 6	-0.00749111	-0.0760009	0.0610891	0.088
	HIT6SUM	0.00771211	-0.0607433	0.0760953	0.109
	GAD1	0.032432	-0.0362394	0.100799	0.987
	GAD2	-0.00387727	-0.0724068	0.0646887	0.147
	GAD3	-0.00405788	-0.0725865	0.0645089	0.6
	GAD4	0.0381464	-0.0304821	0.106417	0.602
	GAD5	0.0379589	-0.030754	0.106315	0.565
	GAD6	0.0552981	-0.0133855	0.123462	0.797
	GAD 7	0.0321929	-0.0364784	0.100562	0.133
	GAD8	-0.00630252	-0.0748609	0.0623152	0.692
	GAD7 total	0.0362351	-0.0323942	0.104524	0.277
	PHQ1	0.0312246	-0.0375732	0.0997277	0.777
	PHQ2	-0.00379177	-0.0724057	0.0648579	0.156
	PHQ3	-0.0210752	-0.0896204	0.0476687	0.28
	PHQ4	0.02953	-0.0391822	0.0979642	0.144
	PHQ5	-0.00993361	-0.0785549	0.0587814	0.545
	PHQ6	0.00985879	-0.0589406	0.0785649	0.43
	PHQ7	0.0253586	-0.0433497	0.0938281	0.456
	PHQ8	0.0220979	-0.0466478	0.0906353	0.852
	PHQ 9	0.079582	0.010967	0.147451	0.002	*
	PHQ10	-0.0382952	-0.10669	0.0304598	0.253
	PHQ9 total	0.0208477	-0.0478536	0.0893526	0.461
	MIDAS 1A	-0.00204099	-0.070706	0.0666433	0.303
	MIDAS 1B	-0.00472912	-0.0733802	0.0639666	0.431
	MIDAS 2A	-0.0690924	-0.137117	-0.000419478	0.012	*
	MIDAS 2B	-0.0165491	-0.0851273	0.0521851	0.864
	MIDAS 3A	-0.000243714	-0.0689175	0.0684324	0.483
	MIDAS 3B	0.0259399	-0.0428113	0.0944465	0.395
	MIDAS 4A	-0.0399719	-0.108349	0.028782	0.433
	MIDAS 4B	-0.01493	-0.0835193	0.0538001	0.554
	MIDAS 5	-0.0310032	-0.0994664	0.0377521	0.91
	MIDAS 6	-0.00765189	-0.0762867	0.0610551	0.869
	MIDAS score	-0.0308688	-0.0993332	0.0378864	0.458
	MIDAS B score	-0.00166893	-0.0703358	0.0670137	0.511
	MIDAS Japanese score	-0.0174034	-0.0859755	0.0513329	0.08
MHD	HIT6 １	0.157793	0.0903448	0.2238	0.03	*
	HIT6 2	0.0034988	-0.0649401	0.071905	0.316
	HIT6 3	-0.0225541	-0.0908373	0.0459402	0.074
	HIT6 4	0.0406039	-0.027897	0.108725	0.461
	HIT6 5	0.085416	0.0170086	0.153027	0.001	*
	HIT6 6	0.0471708	-0.0214474	0.115347	0.046	*
	HIT6SUM	0.067611	-0.000816119	0.135408	0.623
	GAD1	0.0841823	0.0156821	0.151896	0.021	*
	GAD2	0.0659472	-0.00261343	0.133891	0.399
	GAD3	0.0652157	-0.0033481	0.133169	0.303
	GAD4	0.0760381	0.00752858	0.143837	0.034	*
	GAD5	0.0752914	0.00669319	0.143184	0.033	*
	GAD6	0.011844	-0.056835	0.0804115	0.483
	GAD 7	0.0343354	-0.0343363	0.102684	0.368
	GAD8	0.0833039	0.0147976	0.151032	0.018	*
	GAD7 total	0.0814324	0.0129559	0.149149	0.019	*
	PHQ1	0.0770408	0.00836796	0.14499	0.018	*
	PHQ2	0.0159746	-0.052716	0.0845148	0.046	*
	PHQ3	0.027361	-0.0413917	0.0958558	0.72
	PHQ4	0.0673471	-0.00129166	0.135354	0.483
	PHQ5	0.0319662	-0.0367894	0.100421	0.395
	PHQ6	0.0498175	-0.0190069	0.118172	0.763
	PHQ7	0.0719713	0.00335507	0.139913	0.04	*
	PHQ8	0.0182727	-0.0504655	0.0868387	0.588
	PHQ 9	0.156682	0.0889644	0.222958	0.032	*
	PHQ10	0.0132064	-0.0555189	0.0818071	0.382
	PHQ9 total	0.0764771	0.00788564	0.144352	0.041	*
	MIDAS 1A	0.0693213	0.000649496	0.137342	0.028	*
	MIDAS 1B	0.0512197	-0.0175168	0.119474	0.303
	MIDAS 2A	-0.000716398	-0.0693879	0.0679619	0.431
	MIDAS 2B	0.0683405	-0.000336041	0.136375	0.588
	MIDAS 3A	0.0435323	-0.025218	0.111873	0.864
	MIDAS 3B	0.0837639	0.0151762	0.151567	0.021	*
	MIDAS 4A	0.0190919	-0.0496481	0.0876519	0.253
	MIDAS 4B	0.0169258	-0.0518093	0.0855013	0.458
	MIDAS 5	0.0716589	0.00299869	0.139647	0.022	*
	MIDAS 6	-0.00372113	-0.0723776	0.0649704	0.651
	MIDAS score	0.0600122	-0.0086986	0.128159	0.511
	MIDAS B score	0.0750683	0.00642654	0.143006	0.031	*
	MIDAS Japanese score	0.0835396	0.0149505	0.151346	0.035	*
