# Supplementary material for: Profiling chronic migraine patients according to clinical characteristics: a cluster analysis approach
Source: Front Neurol. 2025 Mar 10;16:1569333. doi: 10.3389/fneur.2025.1569333 (PMC11932020; doi:10.3389/fneur.2025.1569333)
Supplement: Supplementary file 3 [file Table_3.XLSX]

## Sheet: Supp Table 3 BMI
Supplementary Table 3 BMI, sex, and cluster
	Cluster 1		Cluster 2		Cluster 3
	mean	SD	mean	SD	mean	SD	p value	Subsequent analysis
Male (n=160)	20.907	2.44	26.1	15.68	20.73	6.899	<0.0000001	2>1, 2>3
Female (n=661)	21.09	2.891	29.307	4.074	21.173	2.855	<0.0000001	2>1, 2>3
Compared by Kruskal-Wallis test.
